# Supplementary material for: Quantitative Proteomics Reveals the Dynamic Pathophysiology Across Different Stages in a Rat Model of Severe Traumatic Brain Injury
Source: Front Mol Neurosci. 2022 Jan 25;14:785938. doi: 10.3389/fnmol.2021.785938 (PMC8821658; doi:10.3389/fnmol.2021.785938)
Supplement: Supplementary file 1 [file Data_Sheet_1.zip]

Archive with 3 entries (3 files):
- Supplementary Files/Supplementary File.docx
- Supplementary Files/Table S5-375 DEPs in the TBI acute-phase.xlsx
- Supplementary Files/Table S6-139 DEPs in the TBI subacute-phase.xlsx
