# Supplementary material for: Quantitative Proteomics Reveals the Dynamic Pathophysiology Across Different Stages in a Rat Model of Severe Traumatic Brain Injury
Source: Front Mol Neurosci. 2022 Jan 25;14:785938. doi: 10.3389/fnmol.2021.785938 (PMC8821658; doi:10.3389/fnmol.2021.785938)
Supplement: Supplementary file 1 [file Data_Sheet_1.zip › Supplementary Files/Table S5-375 DEPs in the TBI acute-phase.xlsx]

## Sheet: Sheet1
Table S5. 375 DEPs in the TBI acute-phase.
Majority protein IDs	Gene names	Score	Sequence coverage	Unique peptides	fc
A0A096MIT7;O70441	Syn3	37.861	23.8	9	0.817211
A0A096MIZ1;D4A4D8	Palm2	110.44	38.6	9	0.827288
A0A096MJ11	Gsdmd	7.8276	13.7	6	1.29899
A0A096MK30;O35763	Msn	35.195	40.6	20	2.02233
A0A0A0MXX1;Q6JP77	Akap7	11.261	11.1	5	0.818788
A0A0G2JSJ8;P17164	Fuca1	18.485	13.6	7	1.21479
A0A0G2JSK5;P49134	Itgb1	27.461	15.5	11	1.23101
A0A0G2JSN8;Q64294	Pdpn	3.1711	7.8	2	1.37475
A0A0G2JSQ1;Q63754	Sncb	207.09	48.5	2	0.807947
A0A0G2JSZ5;Q63081	Pdia6	276.17	29.4	11	1.2172
A0A0G2JT63;D3ZX82	Cyfip2	293.63	31.9	19	0.826087
A0A0G2JT78;F1LVC3	Rab6b	15.005	43.8	2	0.821352
A0A0G2JT86;A0A0G2JVT8;Q4G053	Samd9l	7.3228	3.6	6	1.2265
A0A0G2JTB6;Q811Q2;F1M9X4	Clic6	144.04	42.9	20	3.08926
A0A0G2JTD8;D4A6T9	Mark4	64.362	19.2	12	0.805089
A0A0G2JU11;F1M386	Rapgef2	129.93	15.4	5	0.820658
A0A0G2JU25;B5DF50;D3ZFD2	Galnt2	8.1964	13.8	8	1.41269
A0A0G2JU83	Lbr	16.88	7.1	2	1.38812
A0A0G2JU96;A0A0G2JUA5	Ahnak	102.8	16.4	25	1.45249
A0A0G2JVX7;P02651	Apoa4	5.9523	12.5	5	3.36686
A0A0G2JWD6;D3ZIF5	Ap3b1	22.464	14.1	9	1.27657
A0A0G2JWK7;P31232	Tagln	64.281	51.2	11	2.31509
A0A0G2JXB1;V5QSV9;V5QRT9;V5QQQ4;V5QR27;V5QQW0;V5QQP9;A0A0G2JXN6;P08699	Lgals3	16.183	21	5	3.23792
A0A0G2JXI4;A0A0G2JSR4;P52632;G3V8K7;Q62771	Stat5b	10.832	8.8	8	1.20201
A0A0G2JY31;A0A0G2JZ73;P17475	Serpina1	117.99	23.4	10	3.94056
A0A0G2JZ88	RGD1306556	21.634	3.8	8	0.770624
A0A0G2JZK7;F1M9A2;P48768	Slc8a2	58.91	13.8	16	0.800571
A0A0G2JZX5	Iqsec2	26.865	23.5	16	0.813654
A0A0G2K064;Q499N7;A0A0G2K163;G3V9T9;P81718	Ptpn6	17.839	18.7	11	2.02679
A0A0G2K0T6;F1LQ96;Q63544	Sncg	113.47	82.1	8	0.740304
A0A0G2K1L5;M0R8C1;Q0VGJ9	Reep2	29.145	29.6	7	0.822559
A0A0G2K1L8	Basp1	323.31	73.5	2	0.821329
A0A0G2K1Z9;D3ZP98	Hm13	10.215	11.9	4	1.67822
A0A0G2K3P4;A0A0G2K8N1	Obscn	1.727	0.3	3	0.707483
A0A0G2K3V7;Q9WUL0	Top1	22.536	9.2	8	1.2048
A0A0G2K506;Q1PBJ1;P70490	Mfge8	8.3325	6.6	3	1.21921
A0A0G2K5E8;F1LS40;A0A0G2KAN1;P02466	Col1a2	11.174	4.9	6	1.76743
A0A0G2K670;P62483	Kcnab2	31.965	22.5	8	0.807793
A0A0G2K6S9;E9PTU4;Q63862	Myh11	70.886	25.3	33	1.71922
A0A0G2K7W2;Q5XI42	Aldh3b1	3.4293	6.3	3	1.21437
A0A0G2K880;Q9JHI3	Slco2b1	3.6073	5.5	3	1.22765
A0A0G2K890;P31977	Ezr	282.74	40.2	21	1.56566
A0A0G2K8V1;D4A7K5	Atp11a	6.6524	6	4	1.34342
A0A0G2K988	Daam2	23.02	11.8	9	0.795513
A0A0G2K9Y5;A0A0G2K3G0;Q99PS8	Hrg	5.0963	8.5	5	3.70814
A0A0H2UH90;Q75WE7	Vwa5a	31.756	15.3	12	1.50573
A0A0H2UHC1;P47971	Nptx1	157.22	34.7	14	0.813868
A0A0H2UHF5;P49655	Kcnj10	12.504	14.6	6	0.809655
A0A0H2UHI5;E0A3N4;A0A0G2KB85;A0A0G2K9B1;P09006	Serpina3n	7.7145	17.4	4	1.87207
A0A0H2UHM3;P06866	Hp	7.8875	20.2	8	2.70695
A0A0H2UHR7;D3ZHA0	Flnc	192.69	21.7	46	1.92801
A0A0H2UHV6;P63100;A0A0G2K4H3	Ppp3r1	163.4	62.5	10	0.744402
A0A0H2UI36;F1M229;A0A0G2JZW1;F1LTN6;B2RZB2;Q4KM66;P01835;A0A142BM04;P01836	Igkc	39.823	24.2	4	3.25838
A0JPL9;Q9WTY2	Rem2	3.787	8.1	3	0.82478
A1L114;Q7TQ70;P06399	Fga	22.996	20.7	13	6.62236
A1L1K8	Habp4	11.378	23.6	9	0.816059
A2VD12	Pbxip1	54.727	23.7	16	1.37185
A4L9P7	Pds5a	7.5228	6.2	6	1.32399
A9CMA6	Tmem163	5.1152	10.4	3	0.722759
A9UMV5;Q9JL02;G3V8M6	Folr1	8.3934	33	7	2.35329
B1H251;P20411	Fcer1g	9.1624	23.3	2	2.20662
B1WBR5;Q63327	Mobp	18.373	22.9	5	0.802357
B2GVB1;P05964	S100a6	2.2774	16.9	2	4.13469
B2GVB9	Fermt3	27.966	8.6	6	1.85232
B2RYB8	Itgb2	21.116	16.1	11	1.79122
B2RYM3	Itih1	11.142	3.8	3	2.33683
B4F7E8	Fam129b	17.347	12.3	10	1.46496
B5DEH2	Erlin2	31.237	33.3	8	1.28213
B5DEH4	Uap1l1	31.992	20.3	8	1.26539
C0JPT7	Flna	305	24	49	2.06837
D3ZB30;A0A0G2JTV1;Q6P736;Q00438	Ptbp1	7.0933	9.6	3	1.64277
D3ZBN0	Hist1h1b	33.432	36.5	6	1.3514
D3ZBS2;Q63416	Itih3	127.15	8.2	8	1.24393
D3ZC15	Carmil2	93.864	5.5	7	0.754145
D3ZCT7	Sec23b	12.771	8.5	5	1.39371
D3ZDZ1	Apbb1ip	1.8048	5.1	2	1.5446
D3ZE17;Q8VHK2	Caskin1	323.31	23.2	29	0.809267
D3ZER6	Tnpo2	54.474	10	4	0.816833
D3ZEY0	Ccdc141	5.0867	3	5	1.21225
D3ZF12	Spcs3	9.8097	11.7	2	1.28592
D3ZF21	Gprin3	9.2713	11	9	0.82139
D3ZFC5	Atp11c	11.238	6.8	5	1.62996
D3ZGL1	Arhgap25	6.094	11.3	6	1.20179
D3ZGN2;A0A140TAJ0;Q5BJS7	Cpne9	13.004	14	3	0.803939
D3ZHG3	Ptk7	18.673	12.5	9	1.2209
D3ZHX3	Diras2	138.42	43.2	6	0.812725
D3ZJK8	Atp8a1	7.1814	50.9	6	0.807078
D3ZJU5;A0A0G2K9D6	Smarcc1	2.019	5.9	2	1.20771
D3ZKF7;D4A9A6;D3ZIP3;A0A0G2K161;A0A0G2KAK2;D4A6Q4	Epb41	12.885	12.4	6	1.53496
D3ZQN7	Lamb1	14.589	5.7	11	1.21527
D3ZTK0	Ttc9b	4.6451	13.8	3	0.703648
D3ZUM4	Glb1	34.679	11.4	7	1.36629
D3ZUW0	Psd3	28.506	38.8	2	0.817201
D3ZXA6	Pdpr	51.659	14	13	0.821959
D3ZXL9	Kctd4	64.2	27	6	0.814127
D3ZXT2;A0A0G2K4D9	Stag2	10.361	6.4	6	1.22446
D3ZY02	Pgghg	3.7971	2.6	2	1.72115
D3ZYS1	Purg	9.649	15.1	6	0.802052
D3ZZP2	Rab39a	5.5435	27.6	5	0.818994
D3ZZV7	Rasgef1a	5.1186	8.1	4	0.824299
D4A055	Cacnb4	67.453	26.5	7	0.829418
D4A1G1;P35745	Acyp2	17.129	41.1	6	0.796082
D4A3K7	Frmpd4	10.136	4.1	8	0.799635
D4A3V5	Cgnl1	4.6536	4.3	6	1.64858
D4A4P6	Plcxd2	1.6703	4.7	2	0.818453
D4A4X7;A0A0G2K8D1	Mospd2	9.9646	15.4	7	1.38784
D4A617;F1M0G3;P97687	Entpd1	2.9224	6.2	3	1.41632
D4A6U1	Adam11	117.45	18.5	11	0.810202
D4A6U4	Tecpr2	7.8365	6.4	9	1.24226
D4A7X9	Myo1f	4.8996	5.9	5	1.96424
D4A8D5;A0A0G2JXT8	Flnb	66.149	19	40	1.35007
D4A8X8	Cttnbp2nl	3.7222	6.6	5	1.24005
D4AA52;A0A0G2K926;P14046	A1i3	65.808	13.9	6	4.27111
D4AAV2;D4AAV4;F1M6X7;Q99N37	Arhgap17	5.4564	3.9	2	1.59229
D4AAX6	Plch2	52.217	14.6	15	0.826109
D4ABK1	Syngr3	263.86	31.7	6	0.808806
D4ADB4	Cggbp1	3.2541	11.4	2	1.2801
D4ADS4	Mgst3	70.914	28.9	3	0.793278
D4ADT5	Ddx58	5.2424	7.9	5	1.28611
E9PSP1	Pltp	4.8023	3.6	2	1.59796
F1LMH0;Q9WU34	Sept3	138.79	31.8	12	0.827571
F1LMH2;O88420;A0A0G2KB93;Q63541	Scn8a	15.037	6.2	9	0.767346
F1LMP9;O88797	Dab2	8.8519	4	3	2.1617
F1LN03;P0C1Q3	Lpcat2	9.3431	7	4	1.83055
F1LN42	Tns1	15.968	5.8	8	1.22353
F1LNH3	Col6a2	12.167	7.4	8	1.37917
F1LNL3;Q80ZB2	Abca1	24.943	5.9	12	1.36698
F1LNM4;Q6MG90;Q6MG79;A0A0G2JW12;P08649;A0A0G2JV52;M0RB00	C4a	5.4069	2.6	4	2.06447
F1LNT8;Q9WUF4	Vamp8	6.8458	27.3	3	1.5081
F1LPD0;A0A0G2JV12	Col15a1	2.1303	1.4	2	1.84845
F1LQS6;P22985	Xdh	18.361	5.7	7	1.94412
F1LR66;Q63008;A0A0E3KKA7	Slc5a5	10.415	7.1	5	1.96318
F1LRC2;P55009;Q9EQ19	Aif1	8.6176	12.3	2	2.13561
F1LRE1;A0A0G2JU71;P70619	Gsr	30.695	23.2	7	0.82529
F1LRF3;A0A0G2K5H2;A6JFQ6	Clvs1	62.617	33.1	7	0.801445
F1LRK9;Q8VI02	Ppp4r1	10.27	5.9	5	1.22391
F1LRP7;Q9QZ81	Ago2	16.66	9.9	6	1.25888
F1LST1;A0A096P6L8;P04937	Fn1	25.478	8	17	3.65602
F1LTJ5		79.429	12.4	27	1.47009
F1LVR4	Camk1d	125.61	38.4	7	0.820887
F1LZW6	Slc25a13	16.992	22.5	7	1.38398
F1M1H0	Dera	33.32	6.3	2	1.513
F1M265;P0C5E3	Palld	4.4463	3.9	4	1.26263
F1M3W5	Dmxl2	323.31	26	69	0.825086
F1M4R7;Q9ERQ6	Cspg5	65.646	11.9	5	0.798766
F1M5V2	Glipr2	76.612	31.8	4	1.40558
F1M695	Yjefn3	94.791	25.6	7	0.8196
F1M6Q3	Col4a2	20.935	3.9	6	1.24067
F1M6X3;O88943	Kcnq2	22.088	15.4	12	0.826455
F1M853	Rrbp1	306	54	67	1.37971
F1M8H6;Q5I6B8;Q3MID5	Pip5k1c	206.73	29.5	16	0.820979
F1M9C3	Braf	176.23	16	7	0.829214
F1M9D6;Q6P6Q7;Q9QXK0;Q7TP57;A0A0G2JX93	Stat1	28.395	16.3	13	1.2362
F1M9G9;A0A0G2K207	Scn2a	1.9109	12.3	2	0.740025
F2W8B0;P22734	Comt	8.7731	23.5	7	1.2623
F7F469;Q7TPJ1;B2GV84;A1L1K2;A0A0G2K471;J7P1Z1	Igtp	92.606	6	6	1.66124
F8WFT7;P23562;Q91ZE7;Q5U329	Slc4a1	10.424	7.4	9	6.2529
G3V6P7;Q62812	Myh9	323.31	39.7	62	1.41318
G3V6Q3;B2RZ63;A0A0G2K0H6	Wdr13	216.89	32.7	11	0.815964
G3V6T7;P38659	Pdia4	50.866	32.2	20	1.27052
G3V6X1	Fbln2	4.2118	2.9	3	1.60203
G3V733;Q63537	Syn2	282.51	29	14	0.815839
G3V783;Q3B7U0	Ripk2	3.0601	3.3	2	1.30951
G3V796;P08503	Acadm	33.644	27.1	11	1.20874
G3V7K3;A0A0G2K9I6;P13635;Q9JL97	Cp	40.226	16.8	17	1.95058
G3V7Q7;B5DFH1	Iqgap1	91.674	14	21	2.07993
G3V843;P18292	F2	5.2289	6.6	4	2.99781
G3V851;Q9JI12	Slc17a6	11.837	7.2	2	0.820296
G3V852;Q498D4	Tln1	323.31	29.2	55	1.45342
G3V864;Q7TMB7	Plppr4	127.63	28.6	21	0.804655
G3V8D4	Apoc2	3.5245	18.6	2	4.23511
G3V8G4;P55068	Bcan	323.31	32	23	0.80674
G3V8J5;Q9ESQ7	Psd	37.884	11.4	13	0.829585
G3V8L1;Q8CHK8	Pycard	5.4954	16.6	4	2.11363
G3V8L7;Q9JI30;A0A0G2K4L8	Itgam	41.837	12.2	12	1.56069
G3V8Y0;Q45QJ8	Gng13	1.3429	32.8	3	0.819643
G3V913;P42930	Hspb1	22.132	40.8	8	2.96902
G3V984;O88778;A0A0G2K1X6	Bsn	323.31	27.2	95	0.794536
G3V9E3;Q62736;A0A0G2JTV2	Cald1	33.788	20.7	12	1.57759
G3V9G3;F1LUE2;P08413;Q63094;F1LNI8	Camk2b	323.31	41	10	0.803169
M0R3N4	Vat1l	121.48	29.4	11	1.42779
M0R4A5;Q505J2;A0A0G2K6V0;A0A0G2K2I2;P37136	Ache	39.767	10	6	0.819256
M0R4H5;P36202	Pdlim4	72.063	36.7	12	1.33098
M0R4S2;P23593	Apod	53.053	28.6	4	1.63005
M0R5U4	Adcy9	85.304	13.7	17	0.829713
M0R7B4	Hist1h1d	2.8821	41.4	4	1.33946
M0RAE4;A0A0G2K012	Ubxn6	8.5262	15.9	7	0.81393
M0RAM5;P04041;Q6PDW8	Gpx1	22.037	48.5	9	1.94646
M0RBJ7;M0RBF1;P01026	C3	146.94	21.5	26	3.12138
O35095	Ncdn	323.31	37.3	23	0.828482
O35179	Sh3gl2	169.45	51.1	12	0.797915
O35180;Q9JKT0	Sh3gl3	73.851	36.3	13	0.827216
O35802;D3ZFC6;Q5EBC0	Itih4	20.304	8.5	7	3.10726
O54701	Slc24a2	36.495	7.5	5	0.784632
O54892;P27881	Hk2	6.1749	8.5	4	1.85168
O70617	Kcnj13	4.9482	7.8	3	2.1946
P02454	Col1a1	12.36	6.1	9	2.12374
P02625	Pvalb	128.69	64.5	8	0.78934
P02680	Fgg	6.735	11.9	6	3.75594
P02767	Ttr	29.959	30.6	4	3.03673
P02770;A0A0G2JSH5	Alb	323.31	53.6	30	4.8837
P04157;Q6LDZ3	Ptprc	11.018	3.1	4	1.85625
P04639	Apoa1	18.747	22	6	5.9279
P04762	Cat	89	29.2	16	1.2919
P04785	P4hb	155.84	43.2	24	1.33766
P05942	S100a4	9.3873	32.7	4	2.00798
P06238	A2m	39.396	9.4	10	1.86928
P07150	Anxa1	41.33	27.7	10	2.75994
P07687;F1LTS8	Ephx1	57.378	29.9	15	1.26994
P07825;A0A0G2KAD8	Syp	113.5	22.5	8	0.81335
P09330	Prps2	3.3514	27.4	2	1.33571
P09495;A0A0G2K2G8	Tpm4	128.7	51.2	8	1.4383
P09951	Syn1	323.31	50.3	24	0.783719
P0C0A9	Svip	10.341	31.6	2	0.763785
P11275;F1LZG4;A0A0G2JUV8	Camk2a	216.28	36.2	12	0.819246
P11762	Lgals1	67.81	58.5	7	2.02779
P14141	Ca3	27.024	16.9	4	1.33153
P14480	Fgb	95.815	22.8	11	4.7232
P14562	Lamp1	46.408	15.7	6	1.28056
P14669	Anxa3	200.44	51.9	18	1.29737
P17425	Hmgcs1	29.315	22.1	10	0.792262
P19939;A0A0G2K9R5;M0R547	Apoc1	3.3662	18.2	2	5.19873
P20059	Hpx	89.146	23.5	10	3.34009
P21575	Dnm1	323.31	49.1	35	0.815659
P21707	Syt1	244.66	42.5	11	0.799634
P22831;A0A0G2K1H2	Synpr	34.123	18.9	5	0.806766
P23347;Q9JJS4	Slc4a2	25.461	7.8	9	2.07654
P23928	Cryab	3.8782	15.4	3	2.05479
P24090;F1LM19;Q7TP75	Ahsg	9.8173	14.2	5	4.10126
P25122	Kcnc1	6.3654	7.2	4	0.817995
P31000;G3V8C3	Vim	323.31	69.1	27	2.10495
P31421	Grm2	24.835	12.6	8	0.782109
P31596;I1T7F1;A0A159KIL2;A0A159KIH4;Q91ZA9;Q8K5B5;G3V6R0;Q8R462	Slc1a2	323.31	24.4	16	0.807407
P31720	C1qa	2.7137	7.8	2	1.76772
P37377	Snca	286.48	54.3	4	0.771481
P37397	Cnn3	71.776	32.7	10	1.27818
P47819;A1E251	Gfap	323.31	64.9	19	1.24884
P47820;A0A0A0MXV4	Ace	49.534	11.3	14	2.4132
P47967;G3V7N2;Q6P7Q6;G3V7N8;P97840	Lgals9	31.75	22.8	3	3.9414
P52631	Stat3	24.174	11	8	1.37941
P54287	Cacnb3	34.404	15.5	6	0.783625
P60522;F1M1J6	Gabarapl2	23.208	41.9	5	0.820235
P60841	Ensa	82.749	74.4	9	0.790641
P60881;F8WG75	Snap25	323.31	70.4	13	0.812145
P61150;M0RBB2;Q8R4X0;Q794I6;Q8R5L7	Fgf14	6.685	14	3	0.794834
P62161;D4ABV5	Calm2	323.31	60.4	11	0.782358
P63012	Rab3a	135.74	45.9	5	0.805841
P63255	Crip1	2.443	20.8	2	1.83996
P63319	Prkcg	323.31	43.3	24	0.820508
P63329	Ppp3ca	323.31	36.9	11	0.823185
P80067	Ctsc	3.3821	3.7	2	2.59356
P80432	Cox7c	9.7197	28.6	2	0.8205
P84076	Hpca	149.33	71.5	5	0.805461
P84087	Cplx2	122.75	58.2	4	0.791272
P97827;P08721	Spp1	7.0339	11.4	4	5.82114
P97949;P97560;P97559;A0A023IMI8;A0A023IKJ0;A0A023IKD8;P36370;A0A023ILP9;P97561;A0A023IM48	Tap2	3.0636	5	3	1.71631
Q01129	Dcn	1.6196	5.4	2	1.51338
Q01177;Q7TP84	Plg	10.148	10.2	9	2.99951
Q04940	Nrgn	152.91	32.1	3	0.753452
Q07014	Lyn	9.7047	13.5	5	1.33461
Q07936	Anxa2	85.196	49.9	17	2.90556
Q156J1;Q5U2U8	Bag3	38.659	17.8	9	1.23919
Q32PY7	Nudcd3	42.174	27.1	7	0.816842
Q3T1L0	Aldh16a1	31.257	5.5	4	1.45046
Q4FZY1	Cd68	2.4212	5.5	2	3.12199
Q4G063	Creld2	4.339	11.2	4	1.46598
Q4KLJ0	LOC100360316	47.616	30	2	1.34634
Q4KM35	Psmb10	4.4924	11.4	3	2.05891
Q4KMA8;Q9JJ22;A0A0G2K2Y3	Erap1	15.104	7.8	8	1.57729
Q4V797;M0RAS6;Q5FVQ6;J7PDL5	LOC100910979	5.5269	4.6	2	1.49703
Q4V7D1;A0A0G2K075;A0A0G2JX79;A0A0G2JXS8;Q7TPJ0	Ssr1	12.377	11.8	3	1.20216
Q4W1H3;Q4W1H4;A0A0G2JYG5;Q63358	Myo9b	11.234	4.2	10	1.22299
Q568Z9	Phyhip	89.595	34.2	10	0.829716
Q56A29;P62762	Vsnl1	138.21	60.7	9	0.829026
Q5BJP7;G3V9R9;P36953	Afm	13.103	15.3	7	2.95242
Q5BJU7	Wasf1	157.29	32	14	0.814016
Q5BK21	Tm7sf2	1.684	3.6	2	0.802188
Q5FVJ4	Rell2	1.8344	9.3	3	0.810289
Q5GH59	Xkr4	7.9889	7.6	4	0.792827
Q5M7T5;Q7TPI9	Serpinc1	23.751	19.8	10	3.04051
Q5M842;Q5BK05;Q5BJZ2;Q5M7V3;P20760	IgG-2a	8.9619	7	2	1.50425
Q5M8C3;P97569	Serpina4	2.9219	4.3	2	2.10027
Q5PQN0	Ncald	74.55	39.9	3	0.829233
Q5PQW8;Q63663	Gbp2	10.545	10.3	6	2.58719
Q5RJR9;P29457	Serpinh1	115.46	37.4	14	1.80143
Q5U2P5;A0A0G2K2V4	C2cd2l	102.59	21.2	11	0.817436
Q5U2Q5	Rrm1	10.675	8.8	7	1.41063
Q5U2U3	Parp3	4.6328	9.3	5	1.7493
Q5U362;P55260	Anxa4	42.631	43.9	13	1.37754
Q5XFX0	Tagln2	35.024	44.2	7	1.9385
Q5XHY0	Ddx18	3.9244	4.2	3	1.33067
Q5XI26	Stat2	5.6484	6.1	6	1.25287
Q5XI38;A0A0G2K014	Lcp1	81.577	39.1	19	1.52645
Q5XI41;Q6TUH5	Tram1	3.8863	7	3	1.31883
Q5XID1	Ciapin1	15.187	14.9	4	1.24505
Q5XIF2	Uros	5.531	6.8	2	0.821001
Q5XIF6	Tuba4a	154.26	51.3	4	0.824382
Q5XIJ7;A0A0G2JT45	Cab39l	10.856	26.1	7	1.42604
Q5XIP9	Tmem43	5.0848	14.2	6	1.21328
Q62634	Slc17a7	323.31	18.2	11	0.819695
Q62667;A0A140TAE0	Mvp	32.024	20.2	17	1.71356
Q62717	Cadps	323.31	32.3	4	0.825592
Q62733	Tmpo	96.493	29.2	11	1.34343
Q62768	Unc13a	150.56	17.5	4	0.828083
Q62920	Pdlim5	43.369	23.9	13	1.28532
Q63002;G3V824	Igf2r	16.145	5	14	1.22988
Q63011;Q6PDU6;Q62670;Q62669	0 beta-2 globin	127.91	61.6	2	7.20669
Q63041	A1m	26.759	12.9	18	4.21503
Q63355	Myo1c	14.744	10.2	11	1.3384
Q63356;A0A0G2K9E8	Myo1e	28.68	10.5	9	1.50284
Q63524	Tmed2	8.4757	20.9	4	1.22714
Q63528	Rpa2	3.5375	7.8	2	1.25067
Q63564	Sv2b	265.01	22.3	12	0.828063
Q63584	Tmed10	13.152	21.9	5	1.20786
Q63798	Psme2	17.802	21	5	1.49987
Q641X3	Hexa	18.118	13.4	7	1.26445
Q64610;F1LSF4	Enpp2	3.7438	5	5	1.59608
Q66H94	Fkbp9	6.2165	6	4	1.40977
Q68FP9	Cog6	1.7959	3.8	3	1.24029
Q68FQ9	Lancl2	86.424	26.7	12	0.827746
Q68FR2	Bin2	41.888	13.4	5	1.50719
Q68FY4;P04276	Gc	8.9305	17	9	4.08875
Q6AXR4;F1LR87	Hexb	21.071	13	7	1.2969
Q6AXS3	Dek	5.0193	11.9	5	1.24021
Q6AXW2	Tmod3	6.1497	14.2	4	1.49139
Q6AYC4	Capg	43.416	24.9	7	2.78566
Q6AYS3	Ctsa	10.588	12.7	6	1.51976
Q6AZ61	Lmbrd1	21.105	4.8	2	0.820926
Q6IMX4;P97544	Plpp3	105.09	16.7	5	0.757341
Q6IN22;P00787	Ctsb	145.32	33.9	9	1.3818
Q6IN42;F1LMP7;G3V8V1;P23785	Grn	5.2733	8.6	3	1.46591
Q6IRF7;O55145	Cx3cl1	22.073	6.9	2	2.33515
Q6IV57	Rnf141	2.1316	7	2	0.800611
Q6MG61	Clic1	15.581	37.8	9	2.3099
Q6P6T6;P24268	Ctsd	132.73	32.7	11	1.56099
Q6P6W1;F1LLX8;P17046	Lamp2	4.7596	4.4	2	1.50701
Q6P725;P48675	Des	29.547	35.6	13	1.97421
Q6P7A4;F7EPE0;P10960	Psap	135.31	23.9	13	1.27069
Q6P7B3;D4A9N5	Trim25	14.417	11.8	6	1.72464
Q6P7S6;G3V836;P05371;Q9ERD1	Clu	189.38	34.7	13	1.28794
Q6P9U0	Serpinb6a	6.9681	19	7	1.27558
Q6P9V7;Q63797	Psme1	26.418	41	10	1.35942
Q6PAH0;Q65ZS7;A0A0G2K151;P02650	Apoe	194.65	46.5	15	1.63995
Q712J1;A0A0G2K857	Kifc2	3.395	6.4	5	0.784218
Q76MJ6;Q3ZAV2;P62961;D3ZEV0	Ybx1	69.299	30.7	6	1.40486
Q7TMC7;A0A0G2QC06;Q7TP24	Tf	294.58	35.3	4	2.31127
Q80WK7	Slc29a3	1.3084	4.6	2	1.20838
Q812E4;G3V6F7	Sytl5	20.81	12.6	10	0.820327
Q8BFS3	Rln3	18.905	21.4	3	0.796034
Q8CGU4;A0A0G2JVS4	Agap2	136.93	21.7	25	0.812598
Q8CGU9	Tph2	8.3142	10.3	5	0.817341
Q8CHN6	Sgpl1	9.8597	13	8	1.62527
Q8K4Y5	Lgi1	92.046	29.6	17	0.802125
Q8K580;Q6NYB8;F1MAC0;E9PU10	Ifi47	2.6906	12.6	4	1.4711
Q8K585	Hmga1	1.986	15	2	1.21544
Q8R4A2;Q2IBC6;P41350;Q3MHT6;A2VCW2	Cav1	9.3297	75.4	2	1.23024
Q920A6	Scpep1	49.669	14.4	7	1.6236
Q923Z2	Tpm1	18.294	43.7	3	1.72233
Q99JE4;A0A0G2JW65	Rasgrf2	85.148	19.3	21	0.790179
Q99MC0	Ppp1r14a	1.4138	13.6	2	1.23035
Q99N97	Cald1	15.523	10.1	2	1.45622
Q9EPB1	Dpp7	28.373	13.8	8	1.22478
Q9EPX0	Hspb8	3.8533	9.2	2	1.40548
Q9JJW3	Usmg5	68.132	44.8	3	0.709755
Q9JKS6	Pclo	272.28	16.1	25	0.822218
Q9JLT5;E9PT53	Wfs1	66.092	18	18	0.813073
Q9JMC1	Inpp5j	13.33	10.7	11	0.793198
Q9QX10;E9PTX9;Q9R1N0	Slc12a2	323.31	26.4	27	1.23201
Q9QX67	Dap	2.2528	23.5	3	1.21965
Q9QXG3;P32851	Stx1a	215.3	35.4	8	0.794197
Q9QYC6	Gpr37	21.029	5.1	3	0.79912
Q9R1K8	Rasgrp1	23.816	5.8	5	0.758836
Q9R1T3	Ctsz	22.178	23.5	7	2.80063
Q9WVR3;V9GZ88	Inppl1	7.4081	6.6	8	1.25209
Q9Z0G8	Wipf3	66.312	25.8	13	0.807115
R9PXU6;A0A0G2K8V2;P85972	Vcl	256.05	42.4	47	1.20508
U6A022;A0A0G2JZ83;A0A0G2K2D4	Agap3	89.041	17.6	11	0.828275
