# Supplementary material for: Quantitative Proteomics Reveals the Dynamic Pathophysiology Across Different Stages in a Rat Model of Severe Traumatic Brain Injury
Source: Front Mol Neurosci. 2022 Jan 25;14:785938. doi: 10.3389/fnmol.2021.785938 (PMC8821658; doi:10.3389/fnmol.2021.785938)
Supplement: Supplementary file 1 [file Data_Sheet_1.zip › Supplementary Files/Table S6-139 DEPs in the TBI subacute-phase.xlsx]

## Sheet: Sheet1
Table S6. 139 DEPs in the TBI subacute-phase.
Majority protein IDs	Gene names	Score	Sequence coverage	Unique peptides	fc
A0A096MJ11	Gsdmd	7.8276	13.7	6	1.21221
A0A096MK30;O35763	Msn	35.195	40.6	20	1.22285
A0A0G2JT64;F7EMK8;Q6AY99;Q9QZI2;Q5RJP0	Akr1b10	8.6941	17.7	3	0.819585
A0A0G2JX56;P60905	Dnajc5	49.673	24	6	0.784973
A0A0G2JXB1;V5QSV9;V5QRT9;V5QQQ4;V5QR27;V5QQW0;V5QQP9;A0A0G2JXN6;P08699	Lgals3	16.183	21	5	1.45252
A0A0G2K064;Q499N7;A0A0G2K163;G3V9T9;P81718	Ptpn6	17.839	18.7	11	1.24449
A0A0G2K1L8	Basp1	323.31	73.5	2	0.821291
A0A0G2K4P6;Q64602	Aadat	6.1516	13.3	6	1.31722
A0A0G2K654	Hist1h1c	8.6919	43.4	4	1.30914
A0A0G2QC31;Q56A30;P35234	Ptpn5	6.3266	8.6	6	0.801718
A0A0H2UH90;Q75WE7	Vwa5a	31.756	15.3	12	1.23401
A0A0H2UHR7;D3ZHA0	Flnc	192.69	21.7	46	1.68324
A0A0H2UHV6;P63100;A0A0G2K4H3	Ppp3r1	163.4	62.5	10	0.766687
A0A140TAF0	Tpm3	57.341	46.7	4	0.735985
B2GVA0;Q6P6S3	Bspry	6.1997	10.5	5	0.793115
B2GVB1;P05964	S100a6	2.2774	16.9	2	2.16359
B2GVB9	Fermt3	27.966	8.6	6	1.26229
B2RYB8	Itgb2	21.116	16.1	11	1.41764
B2RYB9;F1MAF2	Akap17a	6.9151	10.8	7	1.22202
B2RZ37	Reep5	12.673	23.8	5	0.793982
C0JPT7	Flna	305	24	49	1.2741
D3Z9K4	Plekho2	38.525	10.9	5	1.2098
D3ZB30;A0A0G2JTV1;Q6P736;Q00438	Ptbp1	7.0933	9.6	3	1.23272
D3ZBN0	Hist1h1b	33.432	36.5	6	1.21913
D3ZBS2;Q63416	Itih3	127.15	8.2	8	1.31355
D3ZCT7	Sec23b	12.771	8.5	5	1.25747
D3ZDC2	Slc43a2	14.584	9.5	6	0.822467
D3ZEI4	Hepacam	111.92	24	9	1.26505
D3ZFS7;B2RYW5	Lyplal1	40.759	19.6	4	0.529949
D3ZIV8	Ythdc2	2.8109	4.5	5	1.40959
D3ZKE6;A0A0G2JWA5;B5DF63;P0C219	Slmap	52.117	30.4	25	0.795358
D3ZSP7	Ttc3	8.1855	2.5	5	1.25323
D3ZXH7	Alyref	8.3191	9.5	2	1.20714
D3ZXL9	Kctd4	64.2	27	6	0.64888
D3ZZK3	Epha4	258.06	26	18	0.801159
D4A110	Cmtm4	6.5557	9.1	2	1.35767
D4A2F1;F1LPF2;P25304	Agrn	104.94	12	19	1.31803
D4A542	Gprasp2	13.194	8.4	5	0.781262
D4A6X3	Kank4	6.8624	7.8	6	0.825678
D4A9Q2;A0A0G2JX94	Amot	2.9357	1.7	2	1.53679
D4ADG2	Iba57	9.279	9.5	3	1.34973
F1LMG0;A0A0G2JXB8;Q8VDA1	Clstn2	10.598	7	7	0.80328
F1LMH2;O88420;A0A0G2KB93;Q63541	Scn8a	15.037	6.2	9	0.793599
F1LND7;A0A0G2JXT3;P05369	Fdps	29.799	23.5	2	0.823618
F1LNL3;Q80ZB2	Abca1	24.943	5.9	12	1.2976
F1LNM4;Q6MG90;Q6MG79;A0A0G2JW12;P08649;A0A0G2JV52;M0RB00	C4a	5.4069	2.6	4	2.01234
F1LPB9;P47709	Rph3a	93.532	28.5	19	0.795271
F1LQL1;D3ZEW7;P29476	Nos1	97.901	22.5	32	1.21029
F1LRC2;P55009;Q9EQ19	Aif1	8.6176	12.3	2	1.31529
F1LRZ7;P16884	Nefh	323.31	27.9	30	0.77224
F1LSR8;Q8CFG5	Cacna2d3	35.536	13.2	13	0.805103
F1LUS2	Ago3	4.2392	3.7	2	1.36605
F1M110;Q700Q7	Nmt2	27.726	18.9	7	0.784422
F1M4R7;Q9ERQ6	Cspg5	65.646	11.9	5	1.22923
F1M5V2	Glipr2	76.612	31.8	4	1.52125
F1M9D6;Q6P6Q7;Q9QXK0;Q7TP57;A0A0G2JX93	Stat1	28.395	16.3	13	1.23559
F7F469;Q7TPJ1;B2GV84;A1L1K2;A0A0G2K471;J7P1Z1	Igtp	92.606	6	6	1.33459
G3V7E8;D4AAI5;A0A0G2K139;Q9R0L4	Cand2	7.3609	5.5	5	1.20074
G3V7K3;A0A0G2K9I6;P13635;Q9JL97	Cp	40.226	16.8	17	1.24111
G3V7S2;P12839	Nefm	323.31	48.6	40	0.818521
G3V8D4	Apoc2	3.5245	18.6	2	1.29734
G3V8L1;Q8CHK8	Pycard	5.4954	16.6	4	1.46089
G3V913;P42930	Hspb1	22.132	40.8	8	1.76357
G3V9U0;B1WC11	Acss2	23.022	13.1	10	0.807288
G3V9U2;P13437;A0A0G2K642	Acaa2	88.195	33.8	11	1.27196
M0R4H5;P36202	Pdlim4	72.063	36.7	12	1.25113
M0R4S2;P23593	Apod	53.053	28.6	4	1.32773
M0R5F8;B4F777	Hmgn5	3.6368	6.5	3	0.78571
M0R7B4	Hist1h1d	2.8821	41.4	4	1.34009
M0R8C6;P97689	Slc14a1	9.1282	11.4	6	1.28159
M0RBE5;Q9NPD7;O08957	Nrn1	2.914	18.1	2	0.828121
P02454	Col1a1	12.36	6.1	9	0.81193
P04157;Q6LDZ3	Ptprc	11.018	3.1	4	1.22395
P05942	S100a4	9.3873	32.7	4	2.45615
P06238	A2m	39.396	9.4	10	1.30234
P07150	Anxa1	41.33	27.7	10	1.73475
P07722	Mag	7.0454	22.8	2	0.715118
P0CD96		18.009	20.6	2	0.818648
P14669	Anxa3	200.44	51.9	18	1.37364
P15865	Hist1h1e	111.73	42	5	1.21598
P17425	Hmgcs1	29.315	22.1	10	0.81055
P19527	Nefl	323.31	60	32	0.811978
P27615	Scarb2	26.916	11.5	7	1.2502
P31000;G3V8C3	Vim	323.31	69.1	27	2.06653
P31720	C1qa	2.7137	7.8	2	1.38244
P35286;A0A0H2UHN5	Rab13	18.796	29.6	4	1.27346
P37397	Cnn3	71.776	32.7	10	1.35495
P47819;A1E251	Gfap	323.31	64.9	19	1.72886
P47863;A0A0G2K336;A0A0H2UHZ1;A0A0G2K4I1	Aqp4	20.884	17	6	1.2012
P53812;D3ZCD4	Pitpnb	27.047	34.7	8	0.74814
P55051	Fabp7	18.744	36.4	5	1.41236
P61794	Lpar1	27.523	7.4	3	0.81301
P62775	Mtpn	127.61	41.5	6	0.739859
P80067	Ctsc	3.3821	3.7	2	1.27202
P80432	Cox7c	9.7197	28.6	2	0.813305
P84076	Hpca	149.33	71.5	5	0.816587
P97612	Faah	68.697	18.7	8	0.822122
P97949;P97560;P97559;A0A023IMI8;A0A023IKJ0;A0A023IKD8;P36370;A0A023ILP9;P97561;A0A023IM48	Tap2	3.0636	5	3	1.43375
Q07014	Lyn	9.7047	13.5	5	1.21194
Q09426	Ugt8	9.7604	9.8	6	0.817939
Q498D0	Ccdc28a	20.025	24.5	3	0.795149
Q499S9	Rhbdf1	3.2623	3.5	3	1.26139
Q4KLF8;A0A0G2K585	Arpc5	36.706	76.2	10	0.810042
Q5FVF3	Gga1	13.732	11.9	7	0.805838
Q5HZA2	Spry2	2.7895	6.4	2	0.7998
Q5M949	Nipsnap3b	2.8821	10.9	3	0.76623
Q5M9F6	Mthfs	3.9453	14.3	3	1.27564
Q5PQW8;Q63663	Gbp2	10.545	10.3	6	1.49718
Q5RK25	Pmm1	8.3224	27.5	6	0.797086
Q5UAJ5;Q8SEZ4;Q8HIC8;P11608	Mt-atp8	9.8784	46.3	3	0.820911
Q5XIW8	Sart1	6.8709	9.4	7	1.23147
Q63016	Slc7a5	271.16	9.8	5	1.22329
Q63632	Slc12a4	3.6313	7.5	3	1.3372
Q63688;A0A0G2K4N5;G3V787	Cyp7b1	28.064	12.8	7	1.23715
Q642E3;Q9JLH7	Cdk5rap3	12.276	16.1	9	1.30403
Q64610;F1LSF4	Enpp2	3.7438	5	5	0.826236
Q6AXM8	Pon2	42.216	17.2	5	1.22573
Q6AY18	Sar1a	28.055	23.7	2	0.800211
Q6AYC4	Capg	43.416	24.9	7	1.50118
Q6JE36	Ndrg1	35.962	21.3	7	1.23025
Q6MG11;A0A0G2K9K5	Atat1	27.097	21.4	9	0.823876
Q6MG61	Clic1	15.581	37.8	9	1.4173
Q6P725;P48675	Des	29.547	35.6	13	1.20375
Q6P7B3;D4A9N5	Trim25	14.417	11.8	6	1.20852
Q6P7S6;G3V836;P05371;Q9ERD1	Clu	189.38	34.7	13	1.37729
Q6P9V1;Q62745	Cd81	218.01	21.6	4	0.822407
Q6PAH0;Q65ZS7;A0A0G2K151;P02650	Apoe	194.65	46.5	15	1.42003
Q71RJ2;Q99PR9	Cacng2	29.827	17	5	0.808624
Q71RR7;E9PTV0	Guk1	25.611	25.3	6	0.755389
Q8BFS3	Rln3	18.905	21.4	3	0.799139
Q8CGU9	Tph2	8.3142	10.3	5	0.751108
Q8K585	Hmga1	1.986	15	2	1.39074
Q8R4A2;Q2IBC6;P41350;Q3MHT6;A2VCW2	Cav1	9.3297	75.4	2	1.23262
Q920A6	Scpep1	49.669	14.4	7	1.20337
Q9JJW1	Tspan2	23.213	19	4	0.772973
Q9QZK5	Htra1	15.368	13.5	6	1.59864
Q9R1T3	Ctsz	22.178	23.5	7	1.69264
Q9Z0G8	Wipf3	66.312	25.8	13	0.754692
Q9Z2Z8	Dhcr7	15.308	14.4	7	1.24969
W0T3G7;D4A4L4	Map7d2	32.432	25.8	21	0.820542
